# Supplementary material for: Effect of Topical Programmed Death-Ligand1 on Corneal Epithelium in Dry Eye Mouse
Source: Biomolecules. 2024 Jan 4;14(1):68. doi: 10.3390/biom14010068 (PMC10812943; doi:10.3390/biom14010068)
Supplement: Supplementary file 1 [file biomolecules-14-00068-s001.zip]

Archive with 1 entries (1 files):
- biomolecules-2740661-supplementary.pdf
